# Supplementary material for: Upstream Stimulatory Factors Regulate HIV-1 Latency and Are Required for Robust T Cell Activation
Source: Viruses. 2023 Jun 28;15(7):1470. doi: 10.3390/v15071470 (PMC10384547; doi:10.3390/v15071470)
Supplement: Supplementary file 1 [file viruses-15-01470-s001.zip]

Archive with 1 entries (1 files):
- viruses-2394984-supplementary.pdf
